# Supplementary material for: Blooming plant species diversity patterns in two adjacent Costa Rican highland ecosystems
Source: PeerJ. 2023 Jan 12;11:e14445. doi: 10.7717/peerj.14445 (PMC9840854; doi:10.7717/peerj.14445)
Supplement: Supplemental Information 2 [file peerj-11-14445-s002.csv]

			especie	Sp1	Sp2	Sp3	Sp4	Sp5	Sp6	Sp7	Sp8	Sp9	Sp10	Sp11	Sp12	Sp13	Sp14	Sp15	Sp16	Sp17	Sp18	Sp19	Sp20	Sp21	Sp22	Sp23	Sp24	Sp25	Sp26	Sp27	Sp28	Sp29	Sp30	Sp31	Sp32	Sp33	Sp34	Sp35	Sp36	Sp37	Sp38	Sp39	Sp40	Sp41	Sp42	Sp43	Sp44	Sp45	Sp46
				insec	insec	insec	insec	insec	insec	insec	birds	both	insec	insec	birds	birds	birds	insec	insec	both	insec	both	birds	insec	insec	both	birds	birds	insec	wind	birds	insec	insec	insec	insec	insec	insec	both	insec	insec	insec	insec	insec	insec	insec	insec	insec	insec	insec
id	season.1	site	season	A.mi	G.sp	A.an	A.ix	A.la	A.mu	B.os	B.ac	B.ni	C.ir	C.me	Ca.ir	C.ta	C.fe	C.cu	C.la	C.ar	D.co	D.pu	E.pa	E.ir	E.hu	E.my	F.my	F.sp	G.am	G.la	G.er	G.se	G.at	G.rh	G.sd	H.aq	H.rh	H.ob	H.ir	H.sp	H.ar	H.ca	H.co	H.iz	H.ra	J.mu	L.sc	L.ir	L.co
1	mdry	montane	dry	1	0	0	147	0	0	10	76	2	22	0	19	13	19	0	0	11	0	0	11	1	2	0	11	0	1	0	0	0	69	0	0	0	0	0	0	2	0	0	0	0	56	22	0	0	0
2	mdry	montane	dry	1	0	0	15	0	0	0	73	5	4	0	11	12	14	0	0	11	0	1	8	0	3	0	2	6	3	0	0	0	12	0	0	0	0	0	0	0	0	0	0	0	44	19	0	0	0
3	mdry	montane	dry	1	0	0	4	0	0	1	73	1	3	2	11	0	22	0	0	5	0	2	0	0	2	0	0	5	3	0	0	0	6	0	0	0	0	2	0	0	0	0	0	0	37	6	0	0	0
11	mdry	montane	dry	0	0	0	1	0	0	0	3	0	46	0	40	0	21	0	0	11	0	2	0	1	0	5	27	1	5	0	0	2	70	4	0	0	0	0	0	37	0	0	0	1	22	0	34	0	0
12	mdry	montane	dry	1	0	0	35	0	0	0	34	2	15	1	45	1	16	0	0	9	0	0	19	2	0	3	22	3	4	0	0	0	72	0	0	0	0	3	0	18	0	0	0	0	28	15	4	0	0
13	mdry	montane	dry	1	0	0	73	0	0	0	75	1	10	0	53	0	13	0	0	2	0	0	10	0	0	1	19	7	0	0	0	0	28	0	0	0	0	0	0	11	0	0	0	0	32	16	3	0	0
14	mdry	montane	dry	1	0	0	13	0	0	0	52	5	6	0	39	0	21	0	0	9	0	0	1	0	0	0	10	10	3	0	0	1	2	0	0	0	0	1	0	1	0	0	0	0	21	20	0	0	0
15	mdry	montane	dry	1	0	0	12	0	0	0	34	3	0	0	16	0	1	0	0	2	0	1	0	1	0	0	3	11	0	0	0	0	0	0	0	0	0	2	0	0	2	0	0	48	6	7	0	0	0
23	mdry	montane	dry	0	16	0	2	0	0	11	3	2	7	0	12	58	7	0	0	1	0	3	0	1	2	4	37	2	9	0	0	9	54	1	0	11	3	0	0	25	1	0	0	3	14	0	48	0	3
24	mdry	montane	dry	0	0	0	29	0	0	11	8	3	21	2	1	45	7	0	0	7	0	2	5	0	0	3	31	0	6	0	0	1	68	0	0	3	2	0	0	33	0	0	0	1	0	4	16	0	8
25	mdry	montane	dry	1	0	0	91	0	0	11	34	6	17	3	0	47	10	0	0	4	0	7	21	2	0	0	26	3	1	0	0	4	20	0	0	0	0	0	0	7	0	0	0	0	15	14	7	0	4
26	mdry	montane	dry	1	0	0	71	0	0	3	74	4	18	12	2	48	8	0	0	18	0	4	9	4	0	0	22	7	2	0	0	3	11	0	0	0	0	0	0	2	0	0	0	0	22	36	4	0	6
27	mdry	montane	dry	3	0	0	2	0	0	0	92	2	1	2	0	28	7	0	0	7	0	1	0	0	0	0	5	28	1	0	0	0	0	0	0	0	0	3	0	0	0	0	0	0	12	28	0	0	3
4	mwet	montane	wet	0	0	0	0	0	0	2	30	0	1	0	3	0	37	0	0	3	0	3	0	0	1	0	0	11	2	0	1	0	0	0	0	0	0	2	0	0	0	0	0	6	68	1	0	0	0
5	mwet	montane	wet	0	0	0	0	0	0	1	0	0	3	0	5	0	28	0	0	0	0	1	0	0	0	0	2	12	0	0	0	0	1	0	0	0	0	0	0	0	0	0	0	7	59	0	1	0	0
6	mwet	montane	wet	0	0	0	0	0	0	0	0	0	1	0	18	0	21	0	0	0	0	3	0	2	2	0	3	5	2	0	1	0	0	0	0	0	0	1	0	0	0	0	0	11	10	0	0	0	0
7	mwet	montane	wet	0	0	0	0	0	0	0	0	0	1	0	23	0	13	0	0	0	0	3	0	1	1	0	15	2	0	0	0	14	0	0	0	0	0	0	0	2	2	0	0	9	1	0	0	0	0
8	mwet	montane	wet	0	0	0	0	0	0	0	0	0	0	0	45	0	5	0	0	0	0	6	0	0	3	0	29	0	1	0	0	11	2	2	0	3	0	0	0	8	3	0	0	4	7	0	4	0	0
9	mwet	montane	wet	0	0	0	0	0	0	0	0	0	0	0	33	0	5	0	0	0	0	1	0	0	0	2	29	0	32	0	0	7	18	2	0	0	0	0	0	17	3	0	0	1	20	0	33	0	0
10	mwet	montane	wet	0	0	0	0	0	0	0	0	0	12	0	45	0	11	0	0	2	0	2	0	0	0	6	22	0	12	0	0	2	25	11	0	0	0	0	0	40	2	0	0	1	26	0	48	0	0
16	mwet	montane	wet	1	0	0	0	0	0	0	3	0	0	0	0	19	12	0	0	1	0	2	0	0	0	0	4	9	0	0	0	0	0	0	0	0	0	0	0	0	0	0	0	7	12	1	0	0	0
17	mwet	montane	wet	0	0	0	0	0	0	0	0	0	0	0	1	15	15	0	0	0	0	1	0	0	0	0	3	6	0	0	0	0	1	0	0	0	0	0	0	0	1	0	0	6	5	0	0	0	0
18	mwet	montane	wet	0	0	0	0	0	0	0	1	0	0	0	0	9	8	0	0	0	0	0	0	0	0	0	5	3	0	0	0	0	1	0	0	0	0	0	0	0	1	0	0	7	3	0	0	0	0
19	mwet	montane	wet	1	0	0	0	0	0	0	0	0	0	0	0	20	4	0	0	1	0	0	0	0	0	0	12	2	0	0	0	14	1	0	0	1	0	0	0	0	0	0	0	4	6	0	2	0	0
20	mwet	montane	wet	0	0	0	0	0	0	0	1	0	0	0	0	19	4	0	0	0	0	0	0	2	2	0	18	0	0	0	0	25	0	0	0	1	0	0	0	2	2	0	0	4	8	0	7	0	0
21	mwet	montane	wet	0	0	0	0	0	0	6	0	0	0	0	8	24	3	0	0	0	0	1	0	0	0	1	27	2	11	0	0	75	3	12	0	0	0	0	0	5	8	0	0	17	8	0	34	0	8
22	mwet	montane	wet	0	15	0	0	0	0	10	1	0	6	0	0	65	5	0	0	0	0	2	0	2	0	8	49	0	2	0	0	23	23	14	0	0	0	1	0	6	6	0	0	5	9	0	61	0	8
28	mwet	montane	wet	2	0	0	1	0	0	1	25	2	5	18	0	30	8	0	0	16	0	1	0	1	0	0	5	18	0	0	0	0	0	0	0	0	0	6	0	3	0	0	0	3	3	6	0	0	0
29	mwet	montane	wet	0	0	0	0	0	0	0	0	3	0	9	0	18	6	0	0	1	0	3	0	0	0	0	4	22	0	0	0	0	0	0	0	0	0	3	0	2	0	0	0	22	4	2	0	0	0
30	mwet	montane	wet	0	0	0	0	0	0	0	0	0	2	30	0	22	4	0	0	0	0	5	0	0	0	0	6	15	1	0	0	5	0	0	0	0	0	0	0	2	2	0	0	27	0	0	0	0	0
31	mwet	montane	wet	0	0	0	0	0	0	1	0	0	1	34	0	22	2	0	0	0	0	5	0	0	0	0	8	8	0	0	0	89	2	0	0	0	9	1	0	2	3	0	0	24	1	0	0	0	3
32	pdry	paramo	dry	0	0	0	29	0	0	0	6	4	0	0	0	3	0	0	4	60	0	0	0	7	0	0	0	0	0	0	0	0	11	0	0	0	0	0	1	0	0	0	70	33	0	2	0	0	0
33	pdry	paramo	dry	0	0	0	8	34	0	0	5	10	0	0	5	7	0	10	5	16	21	0	0	28	0	0	0	0	6	0	0	0	0	0	0	0	0	0	0	0	0	0	40	112	0	0	0	0	2
34	pdry	paramo	dry	0	0	1	0	31	0	0	6	6	0	0	26	0	0	16	2	24	13	0	0	16	0	0	0	0	0	0	0	0	0	1	0	0	0	0	0	0	1	1	93	112	0	0	0	0	1
42	pdry	paramo	dry	0	0	5	1	4	0	0	3	5	9	0	113	0	0	5	47	5	28	0	0	74	28	2	1	0	70	0	0	20	11	236	0	0	0	0	9	0	0	0	25	58	1	0	0	350	1
43	pdry	paramo	dry	0	0	16	0	34	0	0	6	10	3	0	39	0	0	18	4	11	38	0	0	33	0	0	0	0	64	0	0	0	0	2	0	0	0	0	3	0	0	0	6	42	1	0	0	4	1
44	pdry	paramo	dry	0	0	21	2	54	0	0	8	13	4	0	23	0	0	61	23	8	44	0	0	105	1	0	1	0	3	0	0	0	0	2	0	0	0	0	1	0	1	3	73	99	1	5	0	0	5
45	pdry	paramo	dry	0	0	28	3	51	0	0	4	7	0	0	74	0	0	77	8	10	0	0	0	50	0	0	0	0	3	0	0	0	1	1	0	0	0	0	0	0	2	0	58	109	0	4	0	0	3
46	pdry	paramo	dry	0	0	13	0	55	0	0	1	3	4	0	28	0	0	36	2	5	2	0	0	44	0	0	0	0	0	0	0	0	0	0	0	0	0	0	0	0	2	3	89	73	1	1	0	0	0
54	pdry	paramo	dry	0	0	3	0	6	0	0	0	2	5	0	109	0	0	12	33	7	11	0	0	84	70	7	0	0	45	0	0	15	29	126	0	0	0	0	30	0	3	0	15	24	0	0	4	347	0
55	pdry	paramo	dry	0	0	8	7	0	0	0	2	6	35	0	17	5	4	3	8	2	11	0	0	32	0	3	9	0	18	0	0	2	41	6	0	0	2	0	3	1	0	0	12	0	0	3	16	0	9
56	pdry	paramo	dry	0	0	39	0	46	0	0	5	5	20	0	48	0	0	27	0	13	30	0	0	66	0	0	0	0	5	0	0	1	2	0	0	0	0	0	1	0	0	1	18	24	0	0	0	1	1
57	pdry	paramo	dry	0	0	14	0	68	0	0	8	9	1	0	28	0	0	76	5	15	5	0	0	44	0	0	0	0	1	0	0	0	0	0	50	0	0	0	0	0	0	0	12	46	1	4	0	0	6
58	pdry	paramo	dry	0	0	13	0	63	0	0	7	8	0	0	19	0	0	76	0	15	0	0	0	15	0	0	0	0	0	0	0	0	0	0	51	0	0	0	0	0	1	3	16	43	1	1	0	0	0
35	pwet	paramo	wet	0	0	1	0	46	0	0	1	1	0	0	68	0	0	26	0	2	0	0	0	17	0	0	0	0	1	0	0	0	0	0	0	0	0	0	0	0	1	2	202	134	0	0	0	0	0
36	pwet	paramo	wet	0	0	0	0	62	0	0	0	0	0	0	192	0	0	52	0	5	0	0	0	7	2	0	0	0	0	0	0	0	0	1	0	0	0	1	0	0	2	1	475	279	0	0	0	1	0
37	pwet	paramo	wet	0	0	0	0	40	0	0	0	0	0	0	272	0	0	114	0	4	0	0	0	4	8	0	0	0	0	0	0	1	0	0	0	0	0	2	2	0	4	1	292	312	0	0	0	0	0
38	pwet	paramo	wet	0	0	0	0	80	0	0	2	3	0	0	456	0	0	184	24	5	0	0	0	42	91	0	0	0	19	0	0	60	1	46	0	3	0	1	0	0	4	2	428	369	0	0	0	30	1
39	pwet	paramo	wet	0	0	0	0	9	0	0	0	0	0	0	417	0	0	81	64	2	0	0	0	47	380	0	0	0	129	0	0	40	5	200	0	3	0	3	5	1	4	7	96	276	1	0	3	260	1
40	pwet	paramo	wet	0	0	2	0	3	0	0	0	2	2	0	288	0	0	14	75	6	0	0	0	37	127	0	0	0	45	0	0	32	22	234	0	0	0	0	33	6	3	5	18	105	0	0	11	543	1
41	pwet	paramo	wet	0	0	1	0	1	0	0	1	4	5	0	247	0	0	4	21	1	7	0	0	63	181	2	0	0	46	0	0	22	26	302	0	0	0	0	26	1	4	1	7	109	2	0	6	690	0
47	pwet	paramo	wet	0	0	1	0	54	0	0	1	0	0	0	41	3	0	44	2	3	0	0	0	34	0	0	0	0	0	0	0	0	0	0	0	0	0	2	0	0	2	4	121	136	2	0	0	0	0
48	pwet	paramo	wet	0	0	0	0	63	0	0	0	0	0	0	147	1	0	54	0	3	0	0	0	16	0	0	0	0	0	0	0	0	0	0	0	0	0	10	0	0	3	8	285	237	2	0	0	0	0
49	pwet	paramo	wet	0	0	0	0	88	0	0	0	0	0	0	194	12	0	66	0	6	0	0	0	16	1	0	0	0	0	0	0	0	0	1	0	0	0	2	0	0	5	18	127	351	1	0	0	0	0
50	pwet	paramo	wet	0	0	0	0	50	0	0	0	0	0	0	446	6	0	131	1	9	0	0	0	24	38	0	0	0	0	0	0	23	0	5	0	0	0	2	1	0	7	9	362	360	1	0	2	2	0
51	pwet	paramo	wet	0	0	0	0	20	0	0	0	0	0	0	506	0	0	110	19	7	0	0	0	37	97	0	0	0	34	0	0	93	3	49	0	2	0	4	1	0	5	14	296	312	1	0	6	204	1
52	pwet	paramo	wet	0	0	0	0	6	0	0	0	0	0	0	301	127	0	57	27	1	0	0	0	52	240	0	0	0	67	0	0	58	7	250	0	20	0	1	14	0	6	5	68	297	0	0	15	713	0
53	pwet	paramo	wet	0	0	0	0	1	0	0	0	3	125	0	110	0	0	9	49	1	0	0	0	62	69	5	0	0	10	0	0	15	17	222	0	9	0	0	34	0	4	5	8	79	3	0	6	453	0
59	pwet	paramo	wet	0	0	0	0	93	0	0	5	7	15	0	23	0	0	74	0	17	0	0	0	20	0	0	0	0	0	0	0	0	0	0	4	0	0	1	0	0	2	2	95	68	1	0	0	0	0
60	pwet	paramo	wet	0	0	0	0	100	3	0	1	6	0	0	80	0	0	84	0	10	0	0	0	25	0	0	0	0	0	0	0	0	0	1	0	1	0	2	0	0	4	8	378	143	1	0	0	0	0
61	pwet	paramo	wet	0	0	0	0	74	13	0	0	1	0	0	160	0	0	208	1	2	0	0	0	21	0	0	0	0	0	1	0	0	0	1	1	0	0	3	0	0	1	16	276	350	0	0	0	2	0
62	pwet	paramo	wet	0	0	0	0	19	1	0	0	1	0	0	300	0	0	170	3	3	0	0	0	12	13	0	0	0	2	1	0	29	0	1	0	2	5	2	1	0	5	12	212	258	1	0	2	1	3
[truncated: 48 more columns]
